# Supplementary material for: Comprehensive analysis of oncogenic signatures and consequent repurposed drugs in TMPRSS2:ERG fusion‐positive prostate cancer
Source: Clin Transl Med. 2021 May 13;11(5):e420. doi: 10.1002/ctm2.420 (PMC8120022; doi:10.1002/ctm2.420)
Supplement: Supplementary file 2 — Supporting information. [file CTM2-11-e420-s006.xlsx]

## Sheet: Sheet1
Table S1. 786 altered genes involved in cancer-related pathway in TMPRSS2:ERG fusion-positive prostate cancer. Genes involed in multiple pathways are duplicated.
Gene	Pathway	Cancer gene list (http://www.bushmanlab.org/links/genelists)	Upregulated (RNA level)	Downregulated (RNA level)
AKT1	Androgen receptor signaling pathway	X		X
APPL1	Androgen receptor signaling pathway		X
ARNT	Androgen receptor signaling pathway	X	X
ATF2	Androgen receptor signaling pathway	X	X
BMF	Androgen receptor signaling pathway		X
CASP7	Androgen receptor signaling pathway			X
CCND1	Androgen receptor signaling pathway	X		X
CDC25A	Androgen receptor signaling pathway	X		X
CDC37	Androgen receptor signaling pathway			X
CDK6	Androgen receptor signaling pathway	X		X
CDKN1A	Androgen receptor signaling pathway	X		X
CEBPA	Androgen receptor signaling pathway	X		X
COX5B	Androgen receptor signaling pathway			X
CREB1	Androgen receptor signaling pathway	X	X
CREBBP	Androgen receptor signaling pathway	X	X
CTDSP1	Androgen receptor signaling pathway			X
CTDSP2	Androgen receptor signaling pathway		X
DAPK3	Androgen receptor signaling pathway			X
EP300	Androgen receptor signaling pathway	X	X
ERCC3	Androgen receptor signaling pathway	X	X
FKBP4	Androgen receptor signaling pathway			X
GSK3B	Androgen receptor signaling pathway	X	X
HDAC1	Androgen receptor signaling pathway		X
HDAC7	Androgen receptor signaling pathway		X
HIP1	Androgen receptor signaling pathway	X	X
HSP90AA1	Androgen receptor signaling pathway	X		X
HSPB1	Androgen receptor signaling pathway	X		X
KDM1A	Androgen receptor signaling pathway		X
LIMK2	Androgen receptor signaling pathway			X
MAP2K4	Androgen receptor signaling pathway	X		X
MAPK8	Androgen receptor signaling pathway	X	X
NCOA1	Androgen receptor signaling pathway	X	X
NCOA4	Androgen receptor signaling pathway	X	X
NCOR2	Androgen receptor signaling pathway	X	X
NONO	Androgen receptor signaling pathway	X	X
NR2C1	Androgen receptor signaling pathway		X
NR2C2	Androgen receptor signaling pathway		X
NSD1	Androgen receptor signaling pathway	X	X
PAK6	Androgen receptor signaling pathway		X
PARP1	Androgen receptor signaling pathway		X
PATZ1	Androgen receptor signaling pathway		X
PDE9A	Androgen receptor signaling pathway		X
PELP1	Androgen receptor signaling pathway			X
PIAS3	Androgen receptor signaling pathway	X	X
PKN1	Androgen receptor signaling pathway		X
PNRC1	Androgen receptor signaling pathway		X
PPP1CA	Androgen receptor signaling pathway	X		X
PRDX1	Androgen receptor signaling pathway	X		X
PSMC3IP	Androgen receptor signaling pathway			X
PXN	Androgen receptor signaling pathway	X	X
RAD9A	Androgen receptor signaling pathway	X		X
RAN	Androgen receptor signaling pathway	X		X
RBAK	Androgen receptor signaling pathway		X
ROCK1	Androgen receptor signaling pathway		X
RPS6KA3	Androgen receptor signaling pathway			X
SENP1	Androgen receptor signaling pathway		X
SIN3A	Androgen receptor signaling pathway		X
SLC25A4	Androgen receptor signaling pathway			X
SMAD3	Androgen receptor signaling pathway	X	X
SMARCE1	Androgen receptor signaling pathway		X
SP1	Androgen receptor signaling pathway		X
SPDEF	Androgen receptor signaling pathway			X
STUB1	Androgen receptor signaling pathway			X
SVIL	Androgen receptor signaling pathway		X
TMF1	Androgen receptor signaling pathway		X
TMPRSS2	Androgen receptor signaling pathway	X		X
TOP1	Androgen receptor signaling pathway	X	X
XRCC5	Androgen receptor signaling pathway		X
ZNF318	Androgen receptor signaling pathway	X	X
ADARB1	Gene Expression			X
ADAT3	Gene Expression			X
AKT1	Gene Expression	X		X
ALK	Gene Expression	X		X
ANP32A	Gene Expression	X	X
APOE	Gene Expression			X
AQR	Gene Expression		X
ARID4B	Gene Expression		X
ATAD2	Gene Expression			X
ATF2	Gene Expression	X	X
ATM	Gene Expression	X	X
AURKB	Gene Expression			X
BAZ1B	Gene Expression		X
BAZ2A	Gene Expression		X
BBC3	Gene Expression	X		X
BDP1	Gene Expression		X
BRD1	Gene Expression		X
BRF1	Gene Expression			X
CARS	Gene Expression	X		X
CASC3	Gene Expression	X	X
CASP2	Gene Expression		X
CCNT1	Gene Expression	X	X
CCNT2	Gene Expression		X
CD2BP2	Gene Expression			X
CDC40	Gene Expression		X
CDK12	Gene Expression		X
CDK13	Gene Expression		X
CDKN1A	Gene Expression	X		X
CHEK1	Gene Expression			X
CNOT2	Gene Expression		X
CNOT6	Gene Expression		X
CNOT8	Gene Expression		X
COX4I1	Gene Expression			X
COX5B	Gene Expression			X
COX6A1	Gene Expression			X
COX6C	Gene Expression	X		X
COX8A	Gene Expression			X
CPSF4	Gene Expression			X
CPSF7	Gene Expression		X
CRCP	Gene Expression		X
CREBBP	Gene Expression	X	X
CSNK2A1	Gene Expression	X	X
CSTF2T	Gene Expression		X
CTR9	Gene Expression		X
CTU1	Gene Expression			X
CTU2	Gene Expression			X
CWC22	Gene Expression		X
DCP1A	Gene Expression		X
DCP2	Gene Expression		X
DDX1	Gene Expression	X	X
DDX46	Gene Expression		X
DDX52	Gene Expression		X
DDX6	Gene Expression	X	X
DHX9	Gene Expression	X	X
DNA2	Gene Expression			X
DNMT3A	Gene Expression	X	X
EAF2	Gene Expression			X
EDC3	Gene Expression		X
EIF2B3	Gene Expression			X
EIF4A1	Gene Expression			X
EIF4A3	Gene Expression			X
ELAC2	Gene Expression	X		X
ELL2	Gene Expression			X
EMG1	Gene Expression			X
EP300	Gene Expression	X	X
ERBB2	Gene Expression	X		X
ERCC3	Gene Expression	X	X
ERCC6	Gene Expression	X	X
ESRRA	Gene Expression	X		X
FAM98B	Gene Expression		X
FARS2	Gene Expression			X
FARSA	Gene Expression			X
FAS	Gene Expression	X	X
FIP1L1	Gene Expression	X	X
GATAD2B	Gene Expression		X
GEMIN6	Gene Expression			X
GEMIN7	Gene Expression			X
GSK3B	Gene Expression	X	X
GSPT2	Gene Expression		X
GTF2B	Gene Expression			X
GTF2E1	Gene Expression		X
GTF3A	Gene Expression			X
GTF3C2	Gene Expression		X
GTF3C3	Gene Expression		X
H2AFJ	Gene Expression			X
H2AFZ	Gene Expression			X
HARS	Gene Expression			X
HDAC1	Gene Expression		X
HDAC2	Gene Expression	X	X
HEATR1	Gene Expression		X
HIST2H4A	Gene Expression			X
HNF4G	Gene Expression			X
HNRNPA0	Gene Expression		X
HNRNPH2	Gene Expression		X
HNRNPK	Gene Expression	X	X
HNRNPR	Gene Expression		X
HNRNPU	Gene Expression		X
HNRNPUL1	Gene Expression		X
HSPB1	Gene Expression	X		X
HSPD1	Gene Expression	X		X
IMP3	Gene Expression			X
INTS5	Gene Expression			X
INTS6	Gene Expression	X	X
IWS1	Gene Expression		X
JARID2	Gene Expression		X
KCTD15	Gene Expression		X
KDM5B	Gene Expression		X
KRR1	Gene Expression		X
LSM1	Gene Expression			X
LSM10	Gene Expression			X
LSM3	Gene Expression			X
LSM4	Gene Expression			X
MAML1	Gene Expression		X
MAML3	Gene Expression		X
MARS	Gene Expression	X		X
MBD3	Gene Expression			X
MEAF6	Gene Expression			X
MED12	Gene Expression	X	X
MED14	Gene Expression		X
MED17	Gene Expression		X
MED23	Gene Expression		X
MED25	Gene Expression			X
MED31	Gene Expression			X
METTL1	Gene Expression			X
METTL14	Gene Expression		X
MLLT3	Gene Expression	X		X
MOV10L1	Gene Expression			X
MSH2	Gene Expression	X	X
MTA2	Gene Expression		X
MTF2	Gene Expression		X
MYO1C	Gene Expression			X
NARS2	Gene Expression		X
NCOR2	Gene Expression	X	X
NDRG1	Gene Expression	X	X
NFIB	Gene Expression	X	X
NFIC	Gene Expression	X	X
NOC4L	Gene Expression			X
NR1D2	Gene Expression		X
NR2C1	Gene Expression		X
NR2C2	Gene Expression		X
NR2F1	Gene Expression	X	X
NR2F6	Gene Expression	X		X
NUDT21	Gene Expression		X
NUP133	Gene Expression	X	X
NUP160	Gene Expression		X
NUP210	Gene Expression		X
PAIP1	Gene Expression		X
PARP1	Gene Expression		X
PATL1	Gene Expression		X
PCBP1	Gene Expression		X
PCBP2	Gene Expression		X
PCF11	Gene Expression		X
PDCD7	Gene Expression		X
PERP	Gene Expression			X
PHAX	Gene Expression		X
PIN1	Gene Expression			X
PIP4K2A	Gene Expression			X
PLD6	Gene Expression			X
PMAIP1	Gene Expression			X
POLR1C	Gene Expression			X
POLR1E	Gene Expression			X
POLR2B	Gene Expression		X
POLR2E	Gene Expression			X
POLR2G	Gene Expression			X
POLR3C	Gene Expression			X
POLR3K	Gene Expression			X
POM121	Gene Expression		X
POP4	Gene Expression			X
POP5	Gene Expression			X
POP7	Gene Expression			X
PPARA	Gene Expression		X
PPARD	Gene Expression	X		X
PPIL1	Gene Expression			X
PPP1R13L	Gene Expression	X		X
PPP2R1B	Gene Expression		X
PRDX1	Gene Expression	X		X
PRELID1	Gene Expression			X
PRKAG1	Gene Expression			X
PRKAG2	Gene Expression		X
PRPF19	Gene Expression			X
PRPF38A	Gene Expression		X
PRR5	Gene Expression			X
PUS1	Gene Expression			X
RABGGTA	Gene Expression			X
RABGGTB	Gene Expression	X		X
RAD9A	Gene Expression	X		X
RAN	Gene Expression	X		X
RANBP2	Gene Expression	X	X
RARS2	Gene Expression		X
RBBP4	Gene Expression		X
RBBP7	Gene Expression	X		X
RFC4	Gene Expression			X
RHEB	Gene Expression			X
RNF111	Gene Expression		X
RORB	Gene Expression		X
RORC	Gene Expression	X	X
RPP30	Gene Expression			X
RPRD2	Gene Expression		X
RPS20	Gene Expression			X
RTF1	Gene Expression		X
SAP130	Gene Expression		X
SAP30BP	Gene Expression			X
SCO1	Gene Expression			X
SCO2	Gene Expression			X
SEC61A1	Gene Expression			X
SESN2	Gene Expression			X
SF3A1	Gene Expression		X
SF3B1	Gene Expression	X	X
SF3B5	Gene Expression			X
SIN3A	Gene Expression		X
SLU7	Gene Expression		X
SMAD2	Gene Expression	X	X
SMAD3	Gene Expression	X	X
SMARCA5	Gene Expression		X
SMG1	Gene Expression		X
SNAPC1	Gene Expression			X
SNAPC2	Gene Expression			X
SNAPC3	Gene Expression	X	X
SNRNP200	Gene Expression		X
SNRNP25	Gene Expression			X
SNRNP40	Gene Expression		X
SNUPN	Gene Expression			X
SP1	Gene Expression		X
SRPRB	Gene Expression			X
SUPT5H	Gene Expression			X
SURF1	Gene Expression			X
SUV39H1	Gene Expression			X
SUZ12	Gene Expression	X	X
SYMPK	Gene Expression			X
TACO1	Gene Expression			X
TAF1	Gene Expression		X
TAF1L	Gene Expression		X
TAF4B	Gene Expression		X
TAF8	Gene Expression		X
TAF9B	Gene Expression		X
TBL3	Gene Expression			X
TDG	Gene Expression		X
TDRD1	Gene Expression		X
TDRD6	Gene Expression		X
TDRKH	Gene Expression		X
TEAD1	Gene Expression		X
TET2	Gene Expression	X	X
TET3	Gene Expression		X
TFAP2A	Gene Expression	X	X
TFAP2C	Gene Expression		X
TFDP1	Gene Expression		X
THOC2	Gene Expression		X
TMEM219	Gene Expression			X
TMEM55B	Gene Expression			X
TNKS1BP1	Gene Expression			X
TNRC6A	Gene Expression		X
TNRC6B	Gene Expression		X
TP53INP1	Gene Expression	X	X
TP53RK	Gene Expression	X		X
TPR	Gene Expression	X	X
TRIAP1	Gene Expression	X		X
TRIM33	Gene Expression	X	X
TRIT1	Gene Expression		X
TRMT61A	Gene Expression			X
TSC2	Gene Expression	X	X
TSEN54	Gene Expression			X
TTC5	Gene Expression		X
TTF1	Gene Expression		X
UBB	Gene Expression			X
UBC	Gene Expression			X
UBTF	Gene Expression			X
USP7	Gene Expression	X	X
USP9X	Gene Expression		X
WDR33	Gene Expression		X
WDR36	Gene Expression		X
WDR61	Gene Expression			X
WDR77	Gene Expression	X		X
WRN	Gene Expression	X	X
WWTR1	Gene Expression		X
ZC3H11A	Gene Expression		X
ZFP14	Gene Expression		X
ZFP30	Gene Expression		X
ZKSCAN1	Gene Expression		X
ZNF12	Gene Expression		X
ZNF135	Gene Expression		X
ZNF136	Gene Expression		X
ZNF14	Gene Expression		X
ZNF141	Gene Expression		X
ZNF143	Gene Expression		X
ZNF175	Gene Expression		X
ZNF18	Gene Expression			X
ZNF195	Gene Expression		X
ZNF197	Gene Expression		X
ZNF200	Gene Expression		X
ZNF211	Gene Expression		X
ZNF215	Gene Expression			X
ZNF253	Gene Expression		X
ZNF254	Gene Expression		X
ZNF264	Gene Expression		X
ZNF302	Gene Expression		X
ZNF304	Gene Expression		X
ZNF311	Gene Expression			X
ZNF320	Gene Expression		X
ZNF331	Gene Expression	X	X
ZNF33A	Gene Expression		X
ZNF343	Gene Expression		X
ZNF350	Gene Expression		X
ZNF354A	Gene Expression		X
ZNF354C	Gene Expression		X
ZNF385A	Gene Expression			X
ZNF417	Gene Expression		X
ZNF43	Gene Expression		X
ZNF431	Gene Expression		X
ZNF432	Gene Expression		X
ZNF439	Gene Expression		X
ZNF443	Gene Expression		X
ZNF484	Gene Expression		X
ZNF486	Gene Expression		X
ZNF492	Gene Expression		X
ZNF506	Gene Expression		X
ZNF510	Gene Expression		X
ZNF514	Gene Expression		X
ZNF528	Gene Expression		X
ZNF543	Gene Expression		X
ZNF546	Gene Expression		X
ZNF548	Gene Expression		X
ZNF549	Gene Expression		X
ZNF550	Gene Expression		X
ZNF551	Gene Expression		X
ZNF555	Gene Expression		X
ZNF559	Gene Expression		X
ZNF561	Gene Expression		X
ZNF567	Gene Expression		X
ZNF577	Gene Expression		X
ZNF589	Gene Expression			X
ZNF595	Gene Expression		X
ZNF597	Gene Expression		X
ZNF606	Gene Expression		X
ZNF610	Gene Expression		X
ZNF614	Gene Expression		X
ZNF615	Gene Expression		X
ZNF616	Gene Expression		X
ZNF624	Gene Expression		X
ZNF627	Gene Expression		X
ZNF641	Gene Expression		X
ZNF649	Gene Expression		X
ZNF658	Gene Expression		X
ZNF660	Gene Expression		X
ZNF664	Gene Expression		X
ZNF665	Gene Expression		X
ZNF669	Gene Expression		X
ZNF670	Gene Expression		X
ZNF675	Gene Expression		X
ZNF677	Gene Expression		X
ZNF678	Gene Expression		X
ZNF689	Gene Expression		X
ZNF70	Gene Expression		X
ZNF701	Gene Expression		X
ZNF704	Gene Expression		X
ZNF708	Gene Expression		X
ZNF709	Gene Expression		X
ZNF710	Gene Expression		X
ZNF713	Gene Expression		X
ZNF718	Gene Expression		X
ZNF720	Gene Expression		X
ZNF721	Gene Expression		X
ZNF738	Gene Expression		X
ZNF740	Gene Expression		X
ZNF746	Gene Expression		X
ZNF750	Gene Expression		X
ZNF761	Gene Expression		X
ZNF771	Gene Expression			X
ZNF773	Gene Expression		X
ZNF776	Gene Expression		X
ZNF782	Gene Expression		X
ZNF785	Gene Expression		X
ZNF786	Gene Expression		X
ZNF791	Gene Expression		X
ZNF792	Gene Expression		X
ZNF799	Gene Expression		X
ZNF839	Gene Expression			X
ZNF92	Gene Expression		X
AKT1	Insulin Signaling	X		X
ARF6	Insulin Signaling	X	X
CBLC	Insulin Signaling	X	X
CYTH3	Insulin Signaling		X
EHD1	Insulin Signaling			X
ELK1	Insulin Signaling	X	X
FOXO3	Insulin Signaling	X	X
GAB1	Insulin Signaling	X	X
GRB2	Insulin Signaling	X		X
GSK3B	Insulin Signaling	X	X
GYG1	Insulin Signaling		X
GYS1	Insulin Signaling			X
HRAS	Insulin Signaling	X		X
IGF1R	Insulin Signaling	X	X
INPP4A	Insulin Signaling		X
KIF5B	Insulin Signaling		X
MAP2K3	Insulin Signaling			X
MAP2K4	Insulin Signaling	X		X
MAP3K1	Insulin Signaling	X	X
MAP3K2	Insulin Signaling		X
MAP3K4	Insulin Signaling			X
MAP3K5	Insulin Signaling		X
MAP3K7	Insulin Signaling	X	X
MAP3K8	Insulin Signaling	X	X
MAP4K3	Insulin Signaling		X
MAP4K5	Insulin Signaling		X
MAPK10	Insulin Signaling	X		X
MAPK13	Insulin Signaling	X	X
MAPK4	Insulin Signaling	X		X
MAPK6	Insulin Signaling	X	X
MAPK8	Insulin Signaling	X	X
MYO1C	Insulin Signaling			X
PFKM	Insulin Signaling		X
PIK3C2A	Insulin Signaling		X
PIK3R3	Insulin Signaling			X
PRKCZ	Insulin Signaling			X
RHEB	Insulin Signaling			X
RHOJ	Insulin Signaling		X
RPS6KA3	Insulin Signaling			X
RPS6KA6	Insulin Signaling		X
RPS6KB1	Insulin Signaling		X
RPS6KB2	Insulin Signaling			X
SLC2A1	Insulin Signaling			X
SOS2	Insulin Signaling		X
STXBP1	Insulin Signaling		X
STXBP4	Insulin Signaling		X
TSC2	Insulin Signaling	X	X
VAMP2	Insulin Signaling			X
ABL1	p53 pathway related	X	X
AKT1	p53 pathway related	X		X
ATM	p53 pathway related	X	X
BRD1	p53 pathway related		X
CHEK1	p53 pathway related			X
CREBBP	p53 pathway related	X	X
CSNK1E	p53 pathway related		X
CSNK1G1	p53 pathway related		X
CSNK1G3	p53 pathway related		X
E4F1	p53 pathway related			X
EP300	p53 pathway related	X	X
FBXO11	p53 pathway related		X
GATAD2B	p53 pathway related		X
GSK3B	p53 pathway related	X	X
HDAC1	p53 pathway related		X
HDAC2	p53 pathway related	X	X
HUWE1	p53 pathway related		X
MAPK8	p53 pathway related	X	X
MBD3	p53 pathway related			X
MEAF6	p53 pathway related			X
MTA2	p53 pathway related		X
NEDD8	p53 pathway related			X
PIN1	p53 pathway related			X
PIP4K2A	p53 pathway related			X
PPP1R13L	p53 pathway related	X		X
RASSF1	p53 pathway related	X		X
RBBP4	p53 pathway related		X
RBBP7	p53 pathway related	X		X
TMEM55B	p53 pathway related			X
TTC5	p53 pathway related		X
USP7	p53 pathway related	X	X
ATM	p53-Independent G1/S DNA damage checkpoint	X	X
CDC25A	p53-Independent G1/S DNA damage checkpoint	X		X
CHEK1	p53-Independent G1/S DNA damage checkpoint			X
UBB	p53-Independent G1/S DNA damage checkpoint			X
UBC	p53-Independent G1/S DNA damage checkpoint			X
ADAM10	Signaling by NOTCH		X
ADAM17	Signaling by NOTCH		X
AKT1	Signaling by NOTCH	X		X
APH1B	Signaling by NOTCH		X
ARRB1	Signaling by NOTCH			X
ARRB2	Signaling by NOTCH			X
CCND1	Signaling by NOTCH	X		X
CDKN1A	Signaling by NOTCH	X		X
CIR1	Signaling by NOTCH		X
CREB1	Signaling by NOTCH	X	X
CREBBP	Signaling by NOTCH	X	X
DLL1	Signaling by NOTCH		X
DTX2	Signaling by NOTCH	X		X
DVL2	Signaling by NOTCH			X
EP300	Signaling by NOTCH	X	X
GSK3B	Signaling by NOTCH	X	X
HDAC1	Signaling by NOTCH		X
HDAC2	Signaling by NOTCH	X	X
HDAC4	Signaling by NOTCH	X	X
HDAC6	Signaling by NOTCH	X	X
HDAC7	Signaling by NOTCH		X
HES1	Signaling by NOTCH	X	X
HES6	Signaling by NOTCH			X
HEYL	Signaling by NOTCH		X
ITCH	Signaling by NOTCH		X
LCK	Signaling by NOTCH	X	X
MAML1	Signaling by NOTCH		X
MAML3	Signaling by NOTCH		X
MAPT	Signaling by NOTCH		X
NCOR2	Signaling by NOTCH	X	X
NCSTN	Signaling by NOTCH		X
PSEN2	Signaling by NOTCH	X	X
PTCRA	Signaling by NOTCH	X		X
RING1	Signaling by NOTCH			X
ST3GAL6	Signaling by NOTCH		X
TFDP1	Signaling by NOTCH		X
TLE1	Signaling by NOTCH		X
TLE3	Signaling by NOTCH			X
TNRC6A	Signaling by NOTCH		X
TNRC6B	Signaling by NOTCH		X
UBB	Signaling by NOTCH			X
UBC	Signaling by NOTCH			X
ADAM10	Signaling by NOTCH1 in Cancer		X
ADAM17	Signaling by NOTCH1 in Cancer		X
APH1B	Signaling by NOTCH1 in Cancer		X
CREBBP	Signaling by NOTCH1 in Cancer	X	X
DLL1	Signaling by NOTCH1 in Cancer		X
EP300	Signaling by NOTCH1 in Cancer	X	X
HDAC1	Signaling by NOTCH1 in Cancer		X
HDAC2	Signaling by NOTCH1 in Cancer	X	X
HDAC4	Signaling by NOTCH1 in Cancer	X	X
HDAC6	Signaling by NOTCH1 in Cancer	X	X
HDAC7	Signaling by NOTCH1 in Cancer		X
HES1	Signaling by NOTCH1 in Cancer	X	X
HEYL	Signaling by NOTCH1 in Cancer		X
MAML1	Signaling by NOTCH1 in Cancer		X
MAML3	Signaling by NOTCH1 in Cancer		X
NCOR2	Signaling by NOTCH1 in Cancer	X	X
NCSTN	Signaling by NOTCH1 in Cancer		X
PSEN2	Signaling by NOTCH1 in Cancer	X	X
UBB	Signaling by NOTCH1 in Cancer			X
UBC	Signaling by NOTCH1 in Cancer			X
ACVR1	TGF-beta signaling pathway related		X
ACVR1B	TGF-beta signaling pathway related	X	X
ACVR2B	TGF-beta signaling pathway related		X
BAMBI	TGF-beta signaling pathway related			X
BMP2	TGF-beta signaling pathway related		X
BMP7	TGF-beta signaling pathway related		X
BMPR2	TGF-beta signaling pathway related		X
CHRD	TGF-beta signaling pathway related		X
CREBBP	TGF-beta signaling pathway related	X	X
EP300	TGF-beta signaling pathway related	X	X
GDF11	TGF-beta signaling pathway related		X
HDAC1	TGF-beta signaling pathway related		X
HDAC2	TGF-beta signaling pathway related	X	X
HDAC4	TGF-beta signaling pathway related	X	X
HDAC6	TGF-beta signaling pathway related	X	X
HDAC7	TGF-beta signaling pathway related		X
ID2	TGF-beta signaling pathway related	X	X
INHBB	TGF-beta signaling pathway related		X
INHBE	TGF-beta signaling pathway related	X		X
LTBP1	TGF-beta signaling pathway related		X
MAML1	TGF-beta signaling pathway related		X
MAML3	TGF-beta signaling pathway related		X
MAPK10	TGF-beta signaling pathway related	X		X
MAPK13	TGF-beta signaling pathway related	X	X
MAPK8	TGF-beta signaling pathway related	X	X
NBL1	TGF-beta signaling pathway related	X		X
PPP2R1B	TGF-beta signaling pathway related		X
PSMA2	TGF-beta signaling pathway related			X
PSMA4	TGF-beta signaling pathway related			X
PSMB2	TGF-beta signaling pathway related			X
PSMB5	TGF-beta signaling pathway related			X
PSMB6	TGF-beta signaling pathway related			X
PSMC1	TGF-beta signaling pathway related			X
PSMD5	TGF-beta signaling pathway related		X
ROCK1	TGF-beta signaling pathway related		X
RPS6KB1	TGF-beta signaling pathway related		X
RPS6KB2	TGF-beta signaling pathway related			X
SMAD2	TGF-beta signaling pathway related	X	X
SMAD3	TGF-beta signaling pathway related	X	X
SMAD5	TGF-beta signaling pathway related		X
SMAD9	TGF-beta signaling pathway related		X
SMURF1	TGF-beta signaling pathway related			X
SP1	TGF-beta signaling pathway related		X
TFDP1	TGF-beta signaling pathway related		X
TLE1	TGF-beta signaling pathway related		X
TLE3	TGF-beta signaling pathway related			X
WT1	TGF-beta signaling pathway related	X	X
AKT1	VEGFA-VEGFR2 Signaling Pathway	X		X
ANXA1	VEGFA-VEGFR2 Signaling Pathway	X	X
ARF6	VEGFA-VEGFR2 Signaling Pathway	X	X
ARRB2	VEGFA-VEGFR2 Signaling Pathway			X
ATF2	VEGFA-VEGFR2 Signaling Pathway	X	X
CAMKK2	VEGFA-VEGFR2 Signaling Pathway	X		X
CCND1	VEGFA-VEGFR2 Signaling Pathway	X		X
CFL1	VEGFA-VEGFR2 Signaling Pathway			X
CREB1	VEGFA-VEGFR2 Signaling Pathway	X	X
CTNNA1	VEGFA-VEGFR2 Signaling Pathway	X	X
CTNND1	VEGFA-VEGFR2 Signaling Pathway	X	X
ELK1	VEGFA-VEGFR2 Signaling Pathway	X	X
EPN1	VEGFA-VEGFR2 Signaling Pathway			X
ERG	VEGFA-VEGFR2 Signaling Pathway	X	X
ERN1	VEGFA-VEGFR2 Signaling Pathway		X
ETS1	VEGFA-VEGFR2 Signaling Pathway	X	X
F3	VEGFA-VEGFR2 Signaling Pathway		X
FADD	VEGFA-VEGFR2 Signaling Pathway			X
FAF1	VEGFA-VEGFR2 Signaling Pathway			X
FAS	VEGFA-VEGFR2 Signaling Pathway	X	X
FOXO3	VEGFA-VEGFR2 Signaling Pathway	X	X
FRS2	VEGFA-VEGFR2 Signaling Pathway		X
GAB1	VEGFA-VEGFR2 Signaling Pathway	X	X
GRB2	VEGFA-VEGFR2 Signaling Pathway	X		X
GSK3B	VEGFA-VEGFR2 Signaling Pathway	X	X
HDAC1	VEGFA-VEGFR2 Signaling Pathway		X
HDAC4	VEGFA-VEGFR2 Signaling Pathway	X	X
HDAC7	VEGFA-VEGFR2 Signaling Pathway		X
HRAS	VEGFA-VEGFR2 Signaling Pathway	X		X
HSP90AA1	VEGFA-VEGFR2 Signaling Pathway	X		X
HSPB1	VEGFA-VEGFR2 Signaling Pathway	X		X
ICAM1	VEGFA-VEGFR2 Signaling Pathway	X	X
INPP4B	VEGFA-VEGFR2 Signaling Pathway			X
ITCH	VEGFA-VEGFR2 Signaling Pathway		X
ITGB1	VEGFA-VEGFR2 Signaling Pathway		X
ITGB3	VEGFA-VEGFR2 Signaling Pathway		X
MAP2K3	VEGFA-VEGFR2 Signaling Pathway			X
MAP2K4	VEGFA-VEGFR2 Signaling Pathway	X		X
MAP3K5	VEGFA-VEGFR2 Signaling Pathway		X
MAPK8	VEGFA-VEGFR2 Signaling Pathway	X	X
MKNK1	VEGFA-VEGFR2 Signaling Pathway			X
MYH9	VEGFA-VEGFR2 Signaling Pathway	X	X
MYO6	VEGFA-VEGFR2 Signaling Pathway		X
NDRG1	VEGFA-VEGFR2 Signaling Pathway	X	X
OCLN	VEGFA-VEGFR2 Signaling Pathway		X
PFN1	VEGFA-VEGFR2 Signaling Pathway	X		X
PLCG1	VEGFA-VEGFR2 Signaling Pathway		X
PRKCZ	VEGFA-VEGFR2 Signaling Pathway			X
PRKD1	VEGFA-VEGFR2 Signaling Pathway	X	X
PTPN6	VEGFA-VEGFR2 Signaling Pathway	X		X
PTPN9	VEGFA-VEGFR2 Signaling Pathway		X
PTPRJ	VEGFA-VEGFR2 Signaling Pathway	X	X
PXN	VEGFA-VEGFR2 Signaling Pathway	X	X
RAB11A	VEGFA-VEGFR2 Signaling Pathway		X
RAP1B	VEGFA-VEGFR2 Signaling Pathway	X	X
RHOJ	VEGFA-VEGFR2 Signaling Pathway		X
ROCK1	VEGFA-VEGFR2 Signaling Pathway		X
RPS6KB1	VEGFA-VEGFR2 Signaling Pathway		X
TRPC1	VEGFA-VEGFR2 Signaling Pathway		X
TXNIP	VEGFA-VEGFR2 Signaling Pathway		X
AKT1	Wnt signaling related	X		X
ARHGEF4	Wnt signaling related	X	X
ARRB2	Wnt signaling related			X
BCL9	Wnt signaling related	X	X
CCND1	Wnt signaling related	X		X
CDH1	Wnt signaling related	X	X
CDK6	Wnt signaling related	X		X
CSNK1E	Wnt signaling related		X
CSNK1G1	Wnt signaling related		X
DVL2	Wnt signaling related			X
FRAT1	Wnt signaling related	X		X
FZD4	Wnt signaling related		X
FZD5	Wnt signaling related		X
FZD8	Wnt signaling related		X
GSK3B	Wnt signaling related	X	X
LRP1	Wnt signaling related		X
LRP5	Wnt signaling related	X	X
LRP6	Wnt signaling related		X
MAP3K7	Wnt signaling related	X	X
MAPK8	Wnt signaling related	X	X
PI4K2A	Wnt signaling related			X
PIN1	Wnt signaling related			X
ROR1	Wnt signaling related		X
SFRP1	Wnt signaling related		X
TCF7L2	Wnt signaling related	X	X
TEK	Wnt signaling related	X	X
TSC2	Wnt signaling related	X	X
