# Supplementary material for: Comprehensive analysis of oncogenic signatures and consequent repurposed drugs in TMPRSS2:ERG fusion‐positive prostate cancer
Source: Clin Transl Med. 2021 May 13;11(5):e420. doi: 10.1002/ctm2.420 (PMC8120022; doi:10.1002/ctm2.420)
Supplement: Supplementary file 3 — Supporting information. [file CTM2-11-e420-s002.xlsx]

## Sheet: Sheet1
Table S2. Summary of patient characteristics in TMPRSS2:ERG fusion-positive and negative group.
	ERG fusion (+)	ERG fusion (-)	p-value
	(N=50)	(N=50)
Age	58.5 ± 6.4	61.4 ± 7.2	0.041
Vital status			0.475
- alive	50 (100.0%)	48 ( 96.0%)
- dead	0 ( 0.0%)	2 ( 4.0%)
Laterality			0.316
- bilateral	44 (91.7%)	43 (86.0%)
- left	2 ( 4.2%)	1 ( 2.0%)
- right	2 ( 4.2%)	6 (12.0%)
Gleason score			0.891
- 6	6 ( 12.0%)	6 (12.0%)
- 7	22 ( 44.0%)	23 (46.0%)
- 8	9 ( 18.0%)	8 (16.0%)
- 9	13 ( 26.0%)	12 (24.0%)
- 10	0 ( 0.0%)	1 ( 2.0%)
T stage
- T2a	2 ( 4.0%)	1 ( 2.0%)
- T2b	1 ( 2.0%)	0 ( 0.0%)
- T2c	15 ( 30.0%)	19 (38.8%)
- T3a	21 ( 42.0%)	16 ( 32.7%)
- T3b	10 ( 20.0%)	13 ( 26.5%)
- T4	1 ( 2.0%)	0 ( 0.0%)
N stage			0.481
- N0	37 (84.1%)	31 (75.6%)
- N1	7 (15.9%)	10 ( 24.4%)
M stage			0.983
- M0	48 (100.0%)	45 (97.8%)
- M1b	0 ( 0.0%)	1 (2.2%)
PSA level	1.3 ± 3.9	10.0 ± 53.0	0.325
